# Supplementary material for: Leptin induces TNFα-dependent inflammation in acquired generalized lipodystrophy and combined Crohn’s disease
Source: Nat Commun. 2019 Dec 10;10:5629. doi: 10.1038/s41467-019-13559-7 (PMC6904732; doi:10.1038/s41467-019-13559-7)
Supplement: Supplementary file 4 — Source Data [file 41467_2019_13559_MOESM4_ESM.xlsx]

## Sheet: Abbreviations
	Abbreviations used in source files
	AGLCD	Acquired generalized lipodystrophy and combined Crohn's disease
	CD	Crohn's disease
	HD	Healthy donors
	MFI	Mean fluorescence intensity
	rLeptin	Recombinant N-methionylleptin
	CBA	Cytometric Bead Array

## Sheet: Figure 1B
	Serum concentrations of leptin in pg/ml assessed by ELISA
	sample	HD			CD			AGLCD
	1	838.08	830.37	790.36	74.73	82.88	78.95	3.47	2.95
	2	360.01	378.14	377.12	126.1	93.19	86.23
	3	770.21	775.62	747.37	949.61	968.17	911.99
	4	837.02	862.28	708.46	491.11	489.39	504.64
	5	782.91	807.11	758.43	897.69	901.17	904.77
	6				232.71	222.7	203.66
	7				65.1	61.69	55.72
	analyses were run in technical triplicates for HD and CD; due to limited amounts of aivaible serum, AGLCD samples were run in technical duplicates

## Sheet: Figure 1F
	Frequencies of different cell types in % gated on CD45+ cells assessed by mass cytometry
		HD					CD						AGLCD
	CD8+CCR7+ T cells	9.12	10.03	7.79	10.16	6.45	4.65	2.32	7.21	7.76	4.8	5.22	4.61
	CD8+CCR7- T cells	7.2	10.54	11	12.02	9.63	6.32	5.57	4.63	11.16	5.8	14	26.99
	CD11b+CD86+ cells	0.7	0.33	0.03	0.29	0.13	10.14	0.58	0.85	0.73	1.17	0.08	3.13
	CD8+CD56+ NK cells	2.91	4.5	3.1	3.22	2.62	0.72	2.67	2.04	5.39	2.7	0.61	0.52
	CD8-CD56+ NK cells	8.6	4.66	2.97	3.37	6.65	1.33	2.62	1.75	7.06	9.59	2.5	0.69
	CD14+ cells	30.02	13.65	25.94	11.46	17.32	46.47	16.21	40.06	22.97	21.19	18.78	6.59

## Sheet: Figure 1G
	Mean expression of different immune markers in CD11b+CD86+ cells assessed by mass cytometry
	Markers	HD					CD						AGLCD
	CD11b	338.7	369.01	276.7	347.51	303.42	259.16	203.66	275.16	192.31	290.52	280.69	302.81
	CD86	30.65	27.85	23.64	22.96	15.52	50.61	37.57	36.49	36.16	51.8	27.7	31.15
	CD16	10.65	10.02	5.61	11.26	6.15	12.3	11.49	9.58	3.89	6.71	7.14	14.94
	CD38	6.33	7.55	5.94	5.85	4.71	9.18	11.53	9.08	9.07	12.11	10.83	10.38
	CCR7	5.28	4.51	7.26	4.99	3.81	10.72	7.81	6.29	6.84	7.24	6.27	5.58
	EMR1	1.65	1.49	3.8	1.96	1.42	7.31	7.2	6.64	2.57	2.81	2.58	5.72
	IL-7R	2.38	7.32	10.36	8.33	15.79	3.33	2.34	2.28	1.8	3.91	2.59	1.81
	CX3CR1	2.46	2.86	2.04	2.13	1.19	2.76	3.03	2.56	2.66	2.9	3.51	4.54

## Sheet: Figure 1H
	Mean expression of different markers in CD14+ cells assessed by mass cytometry
	Markers	HD					CD						AGLCD
	CD14	1255.58	1082.58	1115.35	1083.47	975.26	1023.25	638.98	788.85	1159.49	885.95	693.74	609.64
	CCR2	520.41	498.79	458.7	484.47	431.9	449.33	516.97	434.47	586.88	446.06	475.71	406.7
	HLA-DR	299.02	262.75	340.15	218.14	131.37	228.33	184.19	110.67	116.74	246.12	82.97	99.72
	CD11c	174.47	209.8	200.68	207.39	139.81	115.25	77.38	74.68	149.49	168.47	181.79	162.88
	EMR1	13.38	12.84	13.72	15.69	11.88	37.54	19.57	20.59	14.81	19.61	19.29	18.02
	CD86	14.17	11.35	10.25	13.16	11.48	9.58	7.78	9.09	11.27	8.92	9.7	6.85
	TNFα	5.18	5.82	5.64	4.91	4.25	4.96	4.15	3.77	4.65	4.61	4.41	4.59
	CD135	10.63	8.95	9.11	8.94	8.12	8.3	5.42	6.84	10.04	7.4	5.6	4.3

## Sheet: Figure 1I
	Mean expression of different markers in CD8a+CCR7- T cells assessed by mass cytometry
	Markers	HD					CD						AGLCD
	CCR2	11.33	25.65	26.44	24.51	51.91	36.6	25.98	17.47	9.97	24.23	11.31	31.18
	CD38	17.96	11.06	10.58	11.12	13.52	28.07	33.67	21.69	16.95	28.01	52.78	50.76
	HLA-DR	18.6	9.45	11.81	12.26	9.4	26.23	34.65	23.62	11.16	24.58	26.28	11.73
	CD95	19.77	14.95	14.5	18.29	15.42	23.47	24.14	21.48	18.14	19.33	16.18	25.03
	IL-7R	12.47	14.68	13.58	15.41	25.13	19.74	17.61	25.95	15.99	11.04	4.83	10.27
	T-bet	5.68	4.95	2.9	4.67	4.67	5.75	8.17	6.89	7.75	6.2	10.03	10.67
	CX3CR1	4.09	13.1	9.02	2.94	4.11	2.79	5.31	5.71	3.44	4.88	4.1	7.17
	Mean expression of different markers in CD8a+CCR7+ T cells assessed by mass cytometry
	Markers	HD					CD						AGLCD
	CCR7	137.6	90.4	65.13	87.27	80.07	48.95	75.88	80.82	96.88	82.63	106.08	49.87
	IL-7R	19.93	14.92	9.47	15.19	14.61	37.69	35.83	23.18	45.99	10.47	13.4	13.75
	CD38	19.22	19.83	17.72	17.58	22.54	26.02	27.06	11.92	20.05	30.21	25.88	39.56
	CD27	15.62	16.34	14.49	12.26	15.95	13.15	14.09	13.08	14.86	18.24	14.3	8.94
	CCR5	2.48	1.98	1.91	1.92	2.18	3.17	3.45	2.29	2.4	2.77	2.12	4.25

## Sheet: Figure 1J
	Mean expression of different markers in CD3+HLA-DR- cells assessed by mass cytometry
	Markers	HD					CD						AGLCD
	Arginase-1	34.22	30.42	29.46	36.22	34.49	39.16	46.63	36.12	34.58	42.08	32.73	44.47
	CCR7	43.73	27.53	16.02	21.06	19.95	16.2	33.05	29.45	29.99	23.28	35.29	8.6
	CD38	20.69	26.43	17.64	19.03	22.52	16.21	12.6	10.8	22.96	19.1	27.06	43.16
	CD83	7.61	7.48	6.47	7.11	8.41	9.78	10.2	8.92	8.06	9.12	7.83	8.99
	CD86	3.01	2.92	2.59	2.78	3.07	3.24	3.12	3.03	3.14	3.2	2.94	2.69
	CD116	1.68	1.63	1.38	1.89	1.75	1.35	1.47	1.19	1.74	1.41	1.81	2.53
	Mean expression of different markers in CD3+HLA-DR+ cells assessed by mass cytometry
	Markers	HD					CD						AGLCD
	HLA-DR	173.1	170.67	165.7	199.46	159.84	150.52	199.09	227.24	174.87	189.28	143.77	64.23
	FOXP3	14.22	19.54	19.97	21.82	17.16	10.47	12.84	11.64	20.09	11.38	11.32	7.03
	CD36	17.3	11.56	3.5	4.52	3.16	2.96	3.34	5.35	7.26	3	2.88	9.58
	CCR7	9.76	10.07	7.21	6.63	7.63	6.54	8.54	8.66	10.04	6.76	5.7	4.32
	Mean expression of different markers in CD3+CD4-CD8- cells assessed by mass cytometry
	Markers	HD					CD						AGLCD
	CD38	31.68	13.38	13.39	19.27	17.04	19.36	48.45	29.01	21.62	26.12	36.68	68.07
	IL7-R	15.46	12.36	12.21	18.69	16.64	8.28	13.04	10.97	14.79	15.26	7.36	4.04
	T-bet	3.94	4.83	2.55	4.29	6.47	9.24	8.44	13.88	9.62	5.77	8.6	8.99
	CD11c	4.95	3.87	2.32	4.1	3.13	4.25	3.4	3.16	17.19	2.65	4.86	12.61
	CD86	2.72	2.59	2.25	2.18	2.71	7.05	4.26	3.45	3.45	3.06	2.71	2.08

## Sheet: Figure 1K
	Mean expression of different markers in CD8a- NK cells assessed by mass cytometry
	Markers	HD					CD						AGLCD
	CD38	202.53	188.22	173.38	233.29	217.54	176.47	176.05	237.25	197.01	296.74	261.97	319.58
	CD11b	37.97	21.09	23.56	15.29	28.28	38.24	40.06	30.15	26.8	33.61	21.53	17
	CX3CR1	4.93	4.37	3.98	3.13	5.05	2.3	3.73	3.06	3.31	5.09	6.44	2.52
	CCR2	3.4	7.83	5.81	5.24	4.2	3.5	3.44	6.93	3.74	3.1	4.08	8.12
	IL-7R	1.75	3.92	3.14	2.5	1.83	1.59	2.06	2.45	3.06	1.02	1.61	7.18
	Mean expression of different markers in CD8a+ NK cells assessed by mass cytometry
	Markers	HD					CD						AGLCD
	CD38	180.63	154.52	132.55	171.82	196.26	173.01	147.63	219.2	180.02	266.3	184.4	297.44
	CD8a	119.99	147.28	162.06	162.82	131.2	93.67	152.94	152.22	172.62	111.02	79.97	222.14
	CD11b	38.25	21.87	23.94	16.06	27.62	41.02	42.08	35.02	27.46	34.21	20.7	16.4
	T-bet	17.91	19.6	18.7	25.01	46.6	27.81	28.58	34.61	27.45	31.74	20.86	39.49
	CCR5	2.54	1.62	1.31	5.19	2.71	1.57	2.59	2.84	1.4	2.25	2.38	9.19

## Sheet: Figure 1L
	Mean expression of different markers in CD19+ B cells assessed by mass cytometry
	Markers	HD					CD						AGLCD
	HLA-DR	226.51	161.6	217.18	241.63	210.3	140.36	270.78	296.51	226.73	323.04	183.19	142.01
	CD38	29.45	37.04	42.08	34.19	40.37	24.56	23.04	27.75	33.89	44.95	44.47	25.38
	CCR7	26.9	23.03	20.89	25.93	21.92	26.18	33.12	25.36	28.26	26.43	28.37	18.36
	IL-10	6.53	6.88	6.74	6.47	6.73	5.26	4.85	5.37	5.54	5.17	6.13	7.04
	GM-CSF	4.12	3.17	4.51	4.32	3.58	5.77	4.65	4.82	4.1	5.56	3.36	2.52

## Sheet: Figure 2A
	Percentage of TNFα+ cells in different cell types after ex vivo stimulation with PMA/ionomycin
	Cell type	HD						CD					AGLCD
	CD4+ T cells	51	70.6	62.2	33.6	81.8	59.6	70	26.3	62.3	40.5	83	36.1
	CD8+ T cells	51.3	59	65.9	68.8	73.1	43.8	74.8	49.9	69.1	33.3	78	60.5
	NK cells	18.8	20.1	35.4	36.2	36.4	11.9	16.4	8.44	16.2	28	27.5	28
	all CD14+ cells	17.2	29	10.6	31.3	42.3	-	48.8	27.7	18.4	35.7	39	29.7
	CD14hi cells	57.9	77.7	66.9	70.5	69.6	-	65.1	61.3	65.4	46.2	49.7	56.9
	CD14dimcells	14.3	13.1	4.79	17.7	15.3	-	29	12.7	6.79	14.8	14.1	24.6
	MFI of TNFα in different cell types after ex vivo stimulation with PMA/ionomycin
	Cell type	HD						CD					AGLCD
	CD4+ T cells	5951	8691	6802	6468	9457	7692	7368	8359	6777	5481	9719	4459
	CD8+ T cells	4923	3794	6125	4250	4267	3630	4806	4431	4102	2930	4306	3850
	NK cells	1915	1725	1956	1948	2003	1301	1471	1255	1514	1614	2150	1910
	all CD14+cells	2760	3092	2976	2149	2843	-	2239	2196	1836	1828	2406	1792
	CD14hicells	4985	3950	4000	2413	3131	-	2428	2458	2052	1876	2502	2189
	CD14dimcells	1883	1606	1539	1561	1598	-	1678	1546	1196	1478	1651	829

[truncated: 38 more sheets: Figure 2B, Figure 2C, Figure 2D, Figure 2E, Figure 3A, Figure 3B, Figure 3C, Figure 3D, Figure 3E, Figure 3G, Figure 3H, Figure 3J, Figure 3K, Figure 3M, Figure 4E, Figure 4G, Figure 4H, Figure 4I, Suppl. Figure 1A, Suppl. Figure 1B …]
